# Supplementary material for: A fatal case of poisoning with a cathinone derivative: α-PiHP and its postmortem distribution in body fluids and organ tissues
Source: J Anal Toxicol. 2023 May 2;47(6):547–51. doi: 10.1093/jat/bkad026 (PMC10362950; doi:10.1093/jat/bkad026)
Supplement: bkad026_Supp [file bkad026_supp.zip]

Archive with 1 entries (1 files):
- jat-23-3937-File008.docx
